# Supplementary material for: Time Is Bone: Missed Opportunities for Secondary Prevention After a Hip Fracture
Source: J Clin Med. 2025 Aug 17;14(16):5816. doi: 10.3390/jcm14165816 (PMC12386996; doi:10.3390/jcm14165816)
Supplement: Supplementary file 1 [file jcm-14-05816-s001.zip]

Archive with 1 entries (1 files):
- jcm-3803009-supplementary.pdf
